# Supplementary material for: Bayesian Meta-Analysis: Impacts of Eating Habits and Habitats on Omega-3 Long-Chain Polyunsaturated Fatty Acid Composition and Growth in Cultured Fish
Source: Animals (Basel). 2024 Jul 20;14(14):2118. doi: 10.3390/ani14142118 (PMC11273610; doi:10.3390/ani14142118)
Supplement: Supplementary file 1 [file animals-14-02118-s001.zip]

Archive with 1 entries (1 files):
- animals-3103784-supplementary.pdf
